# Supplementary material for: Shell shape does not accurately predict self-righting ability in hatchling freshwater turtles
Source: Sci Rep. 2024 Feb 28;14:4919. doi: 10.1038/s41598-024-54191-w (PMC10902340; doi:10.1038/s41598-024-54191-w)
Supplement: Supplementary file 2 — Supplementary Information 2. [file 41598_2024_54191_MOESM2_ESM.csv]

trial	turtle	trial_number	shell_len_mm	shell_width_mm	shell_height_mm	forceplate_weight_kg	tot_time_s	kee_j	pe_w	he
t01	ss1	t01_04	53.96	47.84	11.8	0.015535344	0.209166667	2.77E-06	1.32E-05	0.000379465
t01	ss1	t01_01	53.96	47.84	11.8	0.015535344	0.321666667	1.58E-06	4.90E-06	0.000216152
t01	ss1	t01_03	53.96	47.84	11.8	0.015535344	0.224166667	1.84E-06	8.23E-06	0.000252946
t01	ss1	t01_02	53.96	47.84	11.8	0.015535344	0.258333333	2.27E-06	8.78E-06	0.000311037
t03	ss3	t03_02	52.63	48.08	12.79	0.014805477	0.265	8.53E-07	3.22E-06	0.0001221
t03	ss3	t03_03	52.63	48.08	12.79	0.014805477	0.3125	1.57E-06	5.04E-06	0.000225447
t03	ss3	t03_01	52.63	48.08	12.79	0.014805477	0.386666667	1.00E-06	2.59E-06	0.000143607
t03	ss3	t03_04	52.63	48.08	12.79	0.014805477	0.3725	1.20E-06	3.23E-06	0.000172185
t05	ss5	t05_02	54.8	47.6	13.14	0.016377426	0.241666667	1.30E-06	5.37E-06	0.000169741
t05	ss5	t05_03	54.8	47.6	13.14	0.016377426	0.248333333	1.29E-06	5.20E-06	0.000168707
t05	ss5	t05_01	54.8	47.6	13.14	0.016377426	0.225833333	1.04E-06	4.60E-06	0.000135764
t05	ss5	t05_04	54.8	47.6	13.14	0.016377426	0.215833333	1.87E-06	8.66E-06	0.000244539
t05	ss5	t05_05	54.8	47.6	13.14	0.016377426	0.256666667	1.62E-06	6.29E-06	0.000211206
t05	ss5	t05_06	54.8	47.6	13.14	0.016377426	0.265	2.53E-06	9.53E-06	0.000330271
t06	ss6	t06_08	57.74	48.72	13.87	0.017911933	0.264166667	9.48E-07	3.59E-06	0.000110746
t06	ss6	t06_02	57.74	48.72	13.87	0.017911933	0.108333333	8.89E-07	8.21E-06	0.000103857
t06	ss6	t06_03	57.74	48.72	13.87	0.017911933	0.125	1.03E-06	8.26E-06	0.000120565
t06	ss6	t06_01	57.74	48.72	13.87	0.017911933	0.195	1.70E-06	8.69E-06	0.000198036
t06	ss6	t06_04	57.74	48.72	13.87	0.017911933	0.249166667	1.26E-06	5.08E-06	0.000147759
t06	ss6	t06_05	57.74	48.72	13.87	0.017911933	0.16	1.09E-06	6.79E-06	0.00012694
t06	ss6	t06_07	57.74	48.72	13.87	0.017911933	0.276666667	9.77E-07	3.53E-06	0.000114112
t06	ss6	t06_06	57.74	48.72	13.87	0.017911933	0.1975	1.24E-06	6.30E-06	0.000145417
t07	sn1	t07_02	36.26	34.45	15.44	0.012414653	0.053333333	1.50E-07	2.82E-06	3.58E-05
t07	sn1	t07_03	36.26	34.45	15.44	0.012414653	0.1725	8.67E-07	5.03E-06	0.000206694
t07	sn1	t07_01	36.26	34.45	15.44	0.012414653	0.216666667	1.00E-06	4.63E-06	0.000238934
t07	sn1	t07_04	36.26	34.45	15.44	0.012414653	0.078333333	4.58E-07	5.85E-06	0.000109217
t07	sn1	t07_05	36.26	34.45	15.44	0.012414653	0.16	3.67E-07	2.30E-06	8.75E-05
t07	sn1	t07_06	36.26	34.45	15.44	0.012414653	0.135	3.95E-07	2.92E-06	9.41E-05
t09	sn3	t09_03	36.67	33.41	15.38	0.011756764	0.14	1.01E-07	7.23E-07	2.63E-05
t09	sn3	t09_02	36.67	33.41	15.38	0.011756764	0.1225	1.47E-07	1.20E-06	3.82E-05
t09	sn3	t09_01	36.67	33.41	15.38	0.011756764	0.3675	4.34E-08	1.18E-07	1.13E-05
t09	sn3	t09_04	36.67	33.41	15.38	0.011756764	0.2175	2.61E-07	1.20E-06	6.76E-05
t10	sn4	t10_04	33.11	32.2	16.32	0.011122385	0.145833333	4.33E-08	2.97E-07	1.23E-05
t10	sn4	t10_01	33.11	32.2	16.32	0.011122385	0.061666667	1.02E-07	1.65E-06	2.89E-05
t10	sn4	t10_02	33.11	32.2	16.32	0.011122385	0.094166667	3.59E-08	3.81E-07	1.02E-05
t10	sn4	t10_03	33.11	32.2	16.32	0.011122385	0.105833333	1.01E-08	9.58E-08	2.89E-06
t11	sn5	t11_03	34.28	33.05	18.13	0.01205433	0.055833333	1.09E-08	1.96E-07	2.80E-06
t11	sn5	t11_01	34.28	33.05	18.13	0.01205433	0.214166667	2.76E-07	1.29E-06	7.05E-05
t12	sn6	t12_02	34.28	33.05	18.13	0.013338979	0.171666667	2.40E-07	1.40E-06	5.55E-05
t12	sn6	t12_01	34.28	33.05	18.13	0.013362474	0.201666667	2.71E-08	1.35E-07	6.27E-06
t16	sl4	t16_02	37.4	37.17	17.09	0.01045662	0.323333333	5.62E-07	1.74E-06	0.000147341
t16	sl4	t16_01	37.4	37.17	17.09	0.01045662	0.195833333	3.04E-07	1.55E-06	7.98E-05
t16	sl5	t16_01	40.2	38.85	18.21	0.01318837	0.375833333	1.36E-06	3.61E-06	0.000269698
t18	sl6	t18_01	37.38	36.9	15.97	0.009719958	0.32	1.31E-06	4.08E-06	0.000371098
t20	sl2	t20_01	37.23	37.27	18.08	0.011852578	0.420833333	1.29E-07	3.06E-07	2.97E-05
t20	sl2	t20_02	37.23	37.27	18.08	0.011852578	0.475	4.28E-07	9.00E-07	9.87E-05
t22	ss1	t22_01	53.96	47.84	11.8	0.015846502	0.21	6.97E-08	3.32E-07	9.38E-06
t22	ss1	t22_02	53.96	47.84	11.8	0.015846502	0.085	2.43E-07	2.86E-06	3.27E-05
t22	ss1	t22_03	53.96	47.84	11.8	0.015846502	0.329166667	2.44E-07	7.41E-07	3.28E-05
t22	ss1	t22_04	53.96	47.84	11.8	0.015846502	0.245	1.25E-07	5.10E-07	1.68E-05
t23	ss2	t23_01	53.98	48.25	12.79	0.015474988	0.266666667	7.59E-07	2.85E-06	0.000103654
t24	ss3	t24_06	52.63	48.08	12.15	0.014208549	0.306666667	4.77E-06	1.56E-05	0.000711638
t24	ss3	t24_07	52.63	48.08	12.15	0.014208549	0.285	4.37E-06	1.53E-05	0.000652081
t24	ss3	t24_05	52.63	48.08	12.15	0.014208549	0.3025	4.41E-06	1.46E-05	0.000658043
t24	ss3	t24_04	52.63	48.08	12.15	0.014208549	0.3425	3.35E-06	9.77E-06	0.00049925
t24	ss3	t24_01	52.63	48.08	12.15	0.014208549	0.286666667	1.48E-06	5.16E-06	0.000220812
t24	ss3	t24_03	52.63	48.08	12.15	0.014208549	0.281666667	2.24E-06	7.95E-06	0.000334071
t24	ss3	t24_02	52.63	48.08	12.15	0.014208549	0.205	1.67E-06	8.17E-06	0.000249934
t25	ss4	t25_01	57.54	49.9	14.03	0.018232724	0.21	3.47E-07	1.65E-06	3.89E-05
t25	ss4	t25_03	57.54	49.9	14.03	0.018232724	0.275833333	5.28E-07	1.92E-06	5.92E-05
t25	ss4	t25_02	57.54	49.9	14.03	0.018232724	0.185	4.40E-07	2.38E-06	4.93E-05
t25	ss4	t25_06	57.54	49.9	14.03	0.018232724	0.128333333	2.14E-07	1.67E-06	2.40E-05
t25	ss4	t25_05	57.54	49.9	14.03	0.018232724	0.095833333	1.01E-07	1.06E-06	1.14E-05
t25	ss4	t25_04	57.54	49.9	14.03	0.018232724	0.138333333	8.62E-08	6.23E-07	9.66E-06
t26	ss5	t26_09	54.8	47.6	13.14	0.016463216	0.305833333	6.30E-07	2.06E-06	8.20E-05
t26	ss5	t26_08	54.8	47.6	13.14	0.016463216	0.2075	1.31E-06	6.31E-06	0.000170443
t26	ss5	t26_05	54.8	47.6	13.14	0.016463216	0.309166667	6.88E-07	2.22E-06	8.95E-05
t26	ss5	t26_10	54.8	47.6	13.14	0.016463216	0.276666667	6.38E-07	2.31E-06	8.30E-05
t26	ss5	t26_04	54.8	47.6	13.14	0.016463216	0.2225	3.04E-07	1.36E-06	3.95E-05
t26	ss5	t26_06	54.8	47.6	13.14	0.016463216	0.2725	5.92E-07	2.17E-06	7.71E-05
t26	ss5	t26_07	54.8	47.6	13.14	0.016463216	0.225	4.57E-07	2.03E-06	5.94E-05
t26	ss5	t26_03	54.8	47.6	13.14	0.016463216	0.2475	3.21E-07	1.30E-06	4.18E-05
t26	ss5	t26_02	54.8	47.6	13.14	0.016463216	0.236666667	4.75E-07	2.01E-06	6.18E-05
t26	ss5	t26_01	54.8	47.6	13.14	0.016463216	0.3175	4.87E-07	1.53E-06	6.34E-05
t27	ss6	t27_04	57.74	48.72	13.87	0.017968691	0.124166667	3.21E-07	2.58E-06	3.74E-05
t27	ss6	t27_02	57.74	48.72	13.87	0.017968691	0.194166667	2.66E-07	1.37E-06	3.10E-05
t27	ss6	t27_03	57.74	48.72	13.87	0.017968691	0.214166667	1.47E-07	6.89E-07	1.72E-05
t27	ss6	t27_01	57.74	48.72	13.87	0.017968691	0.263333333	1.50E-07	5.69E-07	1.75E-05
t28	sn1	t28_03	36.36	34.45	15.44	0.012504282	0.074166667	2.76E-07	3.73E-06	6.54E-05
t28	sn1	t28_02	36.36	34.45	15.44	0.012504282	0.183333333	2.57E-07	1.40E-06	6.08E-05
t28	sn1	t28_05	36.36	34.45	15.44	0.012504282	0.1575	2.83E-07	1.80E-06	6.69E-05
t28	sn1	t28_04	36.36	34.45	15.44	0.012504282	0.105	8.09E-08	7.71E-07	1.92E-05
t29	sn2	t29_01	38.02	34.36	18.87	0.013817412	0.25	3.26E-07	1.30E-06	6.99E-05
t29	sn2	t29_02	38.02	34.36	18.87	0.013817412	0.121666667	1.56E-07	1.28E-06	3.34E-05
t30	sn3	t30_08	36.67	33.41	15.38	0.01183621	0.219166667	1.41E-06	6.45E-06	0.000364425
t30	sn3	t30_09	36.67	33.41	15.38	0.01183621	0.3975	3.28E-06	8.25E-06	0.000845655
t30	sn3	t30_07	36.67	33.41	15.38	0.01183621	0.205833333	1.63E-06	7.92E-06	0.000420001
t30	sn3	t30_06	36.67	33.41	15.38	0.01183621	0.418333333	2.39E-06	5.71E-06	0.000615597
t30	sn3	t30_04	36.67	33.41	15.38	0.01183621	0.175	4.50E-07	2.57E-06	0.000115959
t30	sn3	t30_05	36.67	33.41	15.38	0.01183621	0.2025	5.33E-07	2.63E-06	0.000137477
t30	sn3	t30_01	36.67	33.41	15.38	0.01183621	0.163333333	2.12E-07	1.30E-06	5.47E-05
t30	sn3	t30_02	36.67	33.41	15.38	0.01183621	0.150833333	2.77E-07	1.83E-06	7.13E-05
t30	sn3	t30_03	36.67	33.41	15.38	0.01183621	0.1325	4.44E-07	3.35E-06	0.000114465
t31	sn4	t31_01	33.11	32.2	16.32	0.010857039	0.094166667	5.80E-09	6.16E-08	1.69E-06
t31	sn4	t31_02	33.11	32.2	16.32	0.010857039	0.1475	3.28E-07	2.23E-06	9.57E-05
t31	sn4	t31_03	33.11	32.2	16.32	0.010857039	0.081666667	3.68E-07	4.51E-06	0.000107346
t31	sn4	t31_04	33.11	32.2	16.32	0.010857039	0.400833333	6.11E-07	1.52E-06	0.000178171
t31	sn4	t31_05	33.11	32.2	16.32	0.010857039	0.1725	7.46E-07	4.32E-06	0.000217424
t32	sn6	t32_01	35.66	33.83	18.57	0.013014146	0.31	3.80E-08	1.23E-07	8.80E-06
t33	sn5	t33_02	34.28	33.05	18.13	0.012486971	0.1725	3.16E-07	1.83E-06	7.80E-05
t33	sn5	t33_03	34.28	33.05	18.13	0.012486971	0.144166667	3.56E-07	2.47E-06	8.80E-05
t33	sn5	t33_01	34.28	33.05	18.13	0.012486971	0.295833333	3.78E-07	1.28E-06	9.34E-05
t35	sl2	t35_01	37.23	37.27	18.08	0.011001587	0.085833333	9.16E-08	1.07E-06	2.28E-05
t35	sl2	t35_03	37.23	37.37	18.08	0.011012845	0.414166667	2.27E-06	5.48E-06	0.000561934
t35	sl2	t35_02	37.23	37.37	18.08	0.011012845	0.3825	1.24E-06	3.25E-06	0.000308089
t37	sl6	t37_01	37.38	36.9	15.97	0.010168156	0.171666667	1.15E-07	6.68E-07	3.12E-05
t37	sl6	t37_02	37.38	36.9	15.97	0.010168156	0.158333333	5.78E-08	3.65E-07	1.57E-05
t38	sl4	t38_01	37.4	37.17	17.09	0.010802893	0.2625	7.44E-07	2.83E-06	0.000188789
t38	sl4	t38_02	37.4	37.17	17.09	0.010802893	0.149166667	2.12E-07	1.42E-06	5.39E-05
t38	sl4	t38_03	37.4	37.17	17.09	0.010802893	0.140833333	4.28E-08	3.04E-07	1.09E-05
t39	sl5	t39_01	40.2	38.85	18.21	0.012569222	0.359166667	2.63E-07	7.31E-07	5.48E-05
t40	ss1	t40_01	53.96	47.84	11.8	0.015837223	0.2375	7.94E-07	3.34E-06	0.000106764
t40	ss1	t40_02	53.96	47.84	11.8	0.015837223	0.249166667	9.72E-07	3.90E-06	0.000130772
t40	ss1	t40_03	53.96	47.84	11.8	0.015701727	0.281666667	1.13E-07	4.02E-07	1.54E-05
t40	ss1	t40_04	53.96	47.84	11.8	0.015701727	0.364166667	2.28E-07	6.26E-07	3.09E-05
t40	ss1	t40_05	53.96	47.84	11.8	0.015701727	0.245833333	3.68E-07	1.50E-06	4.99E-05
t41	ss2	t41_01	53.98	48.25	12.79	0.014960625	0.293333333	9.23E-07	3.15E-06	0.000130316
t41	ss2	t41_03	53.98	48.25	12.79	0.014960625	0.2575	1.43E-06	5.55E-06	0.000201895
t41	ss2	t41_02	53.98	48.25	12.79	0.014960625	0.265	1.31E-06	4.93E-06	0.000184591
t41	ss2	t41_04	53.98	48.25	12.79	0.014960625	0.194166667	1.46E-06	7.53E-06	0.000206506
t42	ss3	t42_05	52.63	48.08	12.15	0.014942094	0.2175	7.05E-07	3.24E-06	1.00E-04
t42	ss3	t42_04	52.63	48.08	12.15	0.014942094	0.213333333	3.00E-07	1.40E-06	4.25E-05
t42	ss3	t42_06	52.63	48.08	12.15	0.014942094	0.338333333	1.41E-06	4.16E-06	0.000199575
t42	ss3	t42_03	52.63	48.08	12.15	0.014942094	0.288333333	1.40E-06	4.86E-06	0.000198631
t42	ss3	t42_02	52.63	48.08	12.15	0.014942094	0.103333333	2.38E-07	2.30E-06	3.37E-05
t42	ss3	t42_01	52.63	48.08	12.15	0.014942094	0.0975	3.28E-07	3.36E-06	4.65E-05
t43	ss4	t43_03	57.54	49.59	14.03	0.017888957	0.3475	4.27E-07	1.23E-06	4.90E-05
t43	ss4	t43_02	57.54	49.59	14.03	0.017888957	0.248333333	9.31E-08	3.75E-07	1.07E-05
t43	ss4	t43_01	57.54	49.59	14.03	0.017888957	0.25	1.69E-07	6.77E-07	1.94E-05
t44	ss5	t44_09	54.8	47.6	13.14	0.016452534	0.190833333	1.65E-06	8.63E-06	0.000214474
t44	ss5	t44_08	54.8	47.6	13.14	0.016452534	0.301666667	2.68E-06	8.89E-06	0.000349166
t44	ss5	t44_05	54.8	47.6	13.14	0.016452534	0.154166667	6.71E-07	4.35E-06	8.73E-05
t44	ss5	t44_04	54.8	47.6	13.14	0.016452534	0.109166667	3.24E-07	2.97E-06	4.21E-05
t44	ss5	t44_10	54.8	47.6	13.14	0.016452534	0.1725	1.66E-06	9.65E-06	0.000216719
t44	ss5	t44_06	54.8	47.6	13.14	0.016452534	0.139166667	7.70E-07	5.53E-06	0.000100217
t44	ss5	t44_07	54.8	47.6	13.14	0.016452534	0.4075	2.08E-06	5.10E-06	0.000270598
t44	ss5	t44_03	54.8	47.6	13.14	0.016452534	0.136666667	8.16E-07	5.97E-06	0.000106193
t44	ss5	t44_02	54.8	47.6	13.14	0.016452534	0.279166667	7.66E-07	2.74E-06	9.97E-05
t44	ss5	t44_01	54.8	47.6	13.14	0.016452534	0.188333333	5.24E-06	2.78E-05	0.000681507
t45	ss6	t45_02	57.74	48.72	13.87	0.018546908	0.235	9.35E-07	3.98E-06	0.000105471
t45	ss6	t45_03	57.74	48.72	13.87	0.018546908	0.225	1.30E-06	5.79E-06	0.000146985
t45	ss6	t45_01	57.74	48.72	13.87	0.018546908	0.175	4.27E-07	2.44E-06	4.81E-05
t46	sn1	t46_04	36.36	34.45	15.44	0.012659863	0.235833333	6.48E-07	2.75E-06	0.000151389
t46	sn1	t46_03	36.36	34.45	15.44	0.012659863	0.059166667	3.92E-07	6.62E-06	9.16E-05
t46	sn1	t46_02	36.36	34.45	15.44	0.012659863	0.158333333	1.07E-07	6.74E-07	2.50E-05
t46	sn1	t46_01	36.36	34.45	15.44	0.012659863	0.085833333	1.76E-07	2.05E-06	4.11E-05
t47	sn2	t47_02	38.02	34.36	18.87	0.014035988	0.065833333	5.53E-08	8.41E-07	1.17E-05
t47	sn2	t47_01	38.02	34.36	18.87	0.014035988	0.113333333	1.38E-07	1.22E-06	2.92E-05
t48	sn3	t48_04	36.67	33.41	15.38	0.011993738	0.179166667	2.22E-07	1.24E-06	5.65E-05
t48	sn3	t48_05	36.67	33.41	15.38	0.011993738	0.185	5.96E-07	3.22E-06	0.000151537
t48	sn3	t48_02	36.67	33.41	15.38	0.011993738	0.066666667	4.95E-08	7.42E-07	1.26E-05
t48	sn3	t48_03	36.67	33.41	15.38	0.011993738	0.1075	9.11E-07	8.47E-06	0.000231633
t48	sn3	t48_01	36.67	33.41	15.38	0.011993738	0.156666667	2.46E-08	1.57E-07	6.26E-06
t49	sn4	t49_02	33.11	32.2	16.32	0.011018133	0.185	3.64E-07	1.97E-06	0.000104604
t49	sn4	t49_03	33.11	32.2	16.32	0.011018133	0.194166667	2.58E-07	1.33E-06	7.42E-05
t49	sn4	t49_01	33.11	32.2	16.32	0.011018133	0.273333333	1.26E-06	4.59E-06	0.000360696
t49	sn4	t49_04	33.11	32.2	16.32	0.011018133	0.123333333	4.86E-07	3.94E-06	0.00013957
t49	sn4	t49_05	33.11	32.2	16.32	0.011018133	0.100833333	3.53E-07	3.50E-06	0.000101506
t49	sn4	t49_07	33.11	32.2	16.32	0.011018133	0.2575	9.94E-07	3.86E-06	0.000285714
t49	sn4	t49_06	33.11	32.2	16.32	0.011018133	0.195833333	9.69E-07	4.95E-06	0.000278319
t49	sn4	t49_08	33.11	32.2	16.32	0.011018133	0.239166667	1.00E-06	4.19E-06	0.000288177
t50	sn5	t50_02	34.28	33.05	18.13	0.013023139	0.0675	2.39E-08	3.54E-07	5.66E-06
t50	sn5	t50_01	34.28	33.05	18.13	0.013023139	0.245833333	3.67E-07	1.49E-06	8.69E-05
t52	sl1	t52_01	38.49	37.58	16.95	0.010171622	0.14	2.41E-08	1.72E-07	6.42E-06
t53	sl2	t53_03	37.23	37.27	18.08	0.011547245	0.058333333	5.00E-09	8.58E-08	1.19E-06
t53	sl2	t53_02	37.23	37.27	18.08	0.011547245	0.095833333	2.30E-08	2.40E-07	5.44E-06
t53	sl2	t53_01	37.23	37.27	18.08	0.011547245	0.139166667	1.25E-07	8.98E-07	2.96E-05
t56	sl5	t56_01	40.2	38.85	18.21	0.012430705	0.501666667	1.10E-06	2.20E-06	0.000232703
t57	sl6	t57_01	37.38	36.9	15.97	0.009764974	0.305833333	2.50E-07	8.18E-07	7.08E-05
t57	sl6	t57_02	37.38	36.9	15.97	0.009764974	0.476666667	4.68E-07	9.83E-07	0.000132503
